# Supplementary material for: Meta-analysis: A useful tool to assess infection prevalence and disease ecology of Borrelia burgdorferi sensu lato in nymphal ticks in North-Western Europe with recommendations for a standardised approach to future studies
Source: Parasite Epidemiol Control. 2022 May 31;18:e00254. doi: 10.1016/j.parepi.2022.e00254 (PMC9167692; doi:10.1016/j.parepi.2022.e00254)
Supplement: Supplementary file 2 — Dataset used in the analyses [file mmc2.xlsx]

## Sheet: Dataset
Paper ID	Country	Number of sites	Number of woodland sites	Number of Included site visits	Site ID	Included?	reason for exclusion if site is a woodland site	Infected	N	Strain specific?	Garinii +	Garinii N	Val +	Val N	afzelii +	afzel N	Burdgorferi +	Burg N	untypable	untypable N	Density (nymph)	Woodland type	Forest size per corine (Ha)	Location	Deer per author	Deer/Ha	Deer dung/m2	other hosts
Gray_1992	Ireland	2	2	6	Gray_1992_inner	yes		0	100	no											unknown	Mixed	433	Portumna	200-400	0.692841	0.075	rodent density
					Gray_1992_inner	yes		0	100	no											unknown	Mixed	433	Portumna	200-400	0.692841	0.075	rodent density
					Gray_1992_inner	yes		5	99	no											unknown	Mixed	433	Portumna	200-400	0.692841	0.075	rodent density
					Gray_1992_Outer	yes		2	16	no											unknown	Mixed	433	Portumna	excluded from site	0	0.016	rodent density
					Gray_1992_Outer	yes		8	100	no											unknown	Mixed	433	Portumna	excluded from site	0	0.016	rodent density
					Gray_1992_Outer	yes		16	94	no											unknown	Mixed	433	Portumna	excluded from site	0	0.016	rodent density
Gray_1995	Ireland	11	4	7	Gray_1995_F_forest	yes		10	200	no											unknown - time data taken	Coniferous	30	Connemara	not studied			mouse capture number per trap night
					Gray_1995_F_edge	yes		5	100	no											unknown - time data taken	Coniferous	30	Connemara	not studied			mouse capture number per trap night
					Gray_1995_H_outer	yes		0	100	no											unknown - time data taken	Deciduous	76	Connemara	not studied			mouse capture number per trap night
					Gray_1995_H_Inner	yes		1	100	no											unknown - time data taken	Deciduous	76	Connemara	not studied			mouse capture number per trap night
					Gray_1995_J	yes		3	7	no											unknown - time data taken	Deciduous	82	Connemara	not studied			mouse capture number per trap night
					Gray_1995_K_Ellis	yes		3	18	no											unknown - time data taken	Deciduous	<25	Connemara	not studied			mouse capture number per trap night
					Gray_1995_K_Sruff	yes		4	26	no											unknown - time data taken	Deciduous	<25	Connemara	not studied			mouse capture number per trap night
Gray_1996	Ireland	1	1	1	Gray_1996	yes		12	100	no											unknown	Deciduous	842	Killarney	not studied			not described
Gray_1999	Ireland	8	7	3	Gray_1999_1	no	site-specific NIP data not given	?	?	no											unknown - time data taken	Mixed		Killarney	significant			rodent relative abundance
					Gray_1999_2a	yes		58.56	488	no											2.9	Mixed	842	Killarney	significant			rodent relative abundance
					Gray_1999_2b	no	site-specific NIP data not given	?	?	no											4.1	Mixed		Killarney	significant			rodent relative abundance
					Gray_1999_3	no	site-specific NIP data not given	?	?	no											unknown - time data taken	Mixed		Killarney	significant			rodent relative abundance
					Gray_1999_4	no	site-specific NIP data not given	?	?	no											unknown - time data taken	Mixed		Killarney	significant			rodent relative abundance
					Gray_1999_5	yes		56.974	467	no											3.1	Deciduous	368	Killarney	significant			rodent relative abundance
					Gray_1999_6b			25.06	358	no											3.95	Mixed	842	Killarney	significant			rodent relative abundance
Gray_2000	Ireland	1	1	1	Gray_2000_1	yes		19	164	yes	10	164	7	164	1	164	0	164	2	164	unknown	Deciduous	<25	Connemara	not studied			total rodents captured. Other mammals uncommon.
Kirstein_1997	Ireland	5	4	4	Kirstein_1997_S1	yes		15	62	yes	6	62	6	62	2	62	4	62	0	62	unknown	Mixed	842	Killarney	2 to 4	1.66667e-05		description of mammals present
					Kirstein_1997_S2	yes		14	100	yes	7	100	5	100	0	100	3	100	0	100	unknown	Mixed	842	Killarney	2 to 4	1.66667e-05		description of mammals present
					Kirstein_1997_S5	yes		8	70	yes	4	70	5	70	1	70	1	70	0	70	unknown	Mixed	842	Killarney	many			description of mammals present
Kirstein_1997b	Ireland	6	6	5	Kirstein_1997b_Avondale	yes		4	34	yes	0	34	2	34	0	34	1	34	1	34	0.13	Mixed	487	Avondale	excluded from site	0		small mammals and birds present
					Kirstein_1997b_Garinish	no	island	19.3407	91	yes											1.2	Mixed		Garinish	very occasionally			birds and rodents
					Kirstein_1997b_Glenveagh	yes		5	100	yes	0	100	1	100	0	100	0	100	4	100	3/10m2	Coniferous	499	Glenveagh	500	1.002		few small mammals and birds
					Kirstein_1997b_Killarney	yes		28.998	162	yes	12.9911	162	10.9902	162	2.02986	162	6.98852	162	0	162	3.75/10m2	Deciduous	842	Killarney	numerous			small mammals and birds present
					Kirstein_1997b_LoughKey	yes		4	100	yes	0	100	4	100	0	100	0	100	0	100	2.6/10m2	Mixed	213	LoughKey	muchu less numerous			small mammals and birds present
					Kirstein_1997b_Portumna	yes		32.039	199	yes	5.95925	199	11.0214	199	4.00488	199	62.287	199	10.9253	199	7.5/10m2	Mixed	433	Portumna	400-600	1.15473		small mammals and birds present
Pichon_2003	Ireland	1	1	1	Pichon_2003	no		4 or 5	24	yes	1	24	1	24	1	24	2	24	0	24	unknown	Deciduous - differs from other authors' description of portumna	433	Portumna	200-400	0.692841		small numbers of named mammals, many passerine birds
Pichon_2005	Ireland	3	2	3	Pichon_2005_2	yes		25	234	yes	13	234	17	234	6	234	1	234	2	234	11.6/10m2	Mixed	<25	Killarney	2 to 6	0.2		blood meal analysis
					Pichon_2005_2	yes		11	147	yes	6	147	7	147	3	147	5	147	0	147	7.2	Mixed	<25	Killarney	2 to 6	0.2		blood meal analysis
					Pichon_2005_2	yes		6	140	yes	2	140	1	140	3	140	1	140	1	140	4.9	Mixed	<25	Killarney	2 to 6	0.2		blood meal analysis
					Pichon_2005_6b	no	site-specific NIP data not given	?	?												12	Mixed	842	Killarney	occasional			blood meal analysis
					Pichon_2005_6b	yes		35	122		31	122	8	122	3	122	5	122	1	122	8.5	Mixed	842	Killarney	occasional			blood meal analysis
					Pichon_2005_6b	no	site-specific NIP data not given	?	?												3.8	Mixed	842	Killarney	occasional			blood meal analysis
Bettridge_2013	Scotland	17	1	1	Bettridge_2013_MA	yes		19	232	yes	9	232	9	232	0	232	0	232	1	232	unknown	Deciduous	3034.11	Drumfries	not studied			not studied
Curtin_1994	Scotland	2	1	1	Curtin_1994_Tentsmuir	yes		64	250	no											unknown	Mixed	1370	tentsmuir	not studied			not studied
Davidson_1999	Scotland	3	2	0	Davidson_1999_Urchany_May	no	cannot say whether nymphal ticks only or nymphs plus adults tested to get prevalence rates	0	39										0	39	unknown	unknown	unknown	urchany	not studied			not studied
					Davidson_1999_Urchany_Jul	no	cannot say whether nymphal ticks only or nymphs plus adults tested to get prevalence rates	1	44										1	44	unknown	unknown	unknown	urchany	not studied			not studied
					Davidson_1999_Urchany_Sep	no	cannot say whether nymphal ticks only or nymphs plus adults tested to get prevalence rates	9	34		2	34							7	34	unknown	unknown	unknown	urchany	not studied			not studied
					Davidson_1999_Culloden	no	cannot say whether nymphal ticks only or nymphs plus adults tested to get prevalence rates	1	1										1	1	unknown	unknown	unknown	culloden	not studied			not studied
James_2014	Scotland	25	?	0	James_2014_QC	no	no site-specific data	11	?		3		1		4		3				unknown	Coniferous		n/a	0.94		0	not studied
					James_2014_GM	no	no site-specific data	4	?		2		2		0		0				unknown	Coniferous		n/a	0		0	not studied
					James_2014_BM	no	no site-specific data	3	?		1		0		2		0				unknown	Coniferous		n/a	0.61		0	not studied
					James_2014_CB	no	no site-specific data	3	?		0		0		3		0				unknown	Coniferous		n/a	0.35		0	not studied
					James_2014_IR	no	no site-specific data	2	?		0		0		0		2				unknown	Coniferous		n/a	0.08		0	not studied
					James_2014_AP	no	no site-specific data	1	?		0		1		0		0				unknown	Coniferous		n/a	0		0	not studied
					James_2014_DR	no	no site-specific data	20	?		7		2		11		0				unknown	Mixed		n/a	0.01		0	not studied
					James_2014_FZ	no	no site-specific data	17	?		2		0		14		1				unknown	Mixed		n/a	0		0	not studied
					James_2014_LA	no	no site-specific data	11	?		2		1		8		0				unknown	Mixed		n/a	0		0	not studied
					James_2014_DV	no	no site-specific data	9	?		8		0		1		0				unknown	Mixed		n/a	0.07		0	not studied
					James_2014_SH	no	no site-specific data	6	?		3		1		2		0				unknown	Mixed		n/a	0		0	not studied
					James_2014_TB	no	no site-specific data	3	?		3		0		0		0				unknown	Mixed		n/a	0.11		0	not studied
					James_2014_LV	no	no site-specific data	2	?		1		0		0		1				unknown	Mixed		n/a	0.06		0	not studied
					James_2014_	no	no site-specific data	?	?												unknown	Mixed		n/a	?
					James_2014_	no	no site-specific data	?	?												unknown	Mixed		n/a	?
					James_2014_	no	no site-specific data	?	?												unknown	Mixed		n/a	?
					James_2014_	no	no site-specific data	?	?												unknown	Mixed		n/a	?
					James_2014_	no	no site-specific data	?	?												unknown	Mixed		n/a	?
					James_2014_	no	no site-specific data	?	?												unknown	Mixed		n/a	?
					James_2014_	no	no site-specific data	?	?												unknown	Mixed		n/a	?
					James_2014_	no	no site-specific data	?	?												unknown	Mixed		n/a	?
					James_2014_	no	no site-specific data	?	?												unknown	Mixed		n/a	?
					James_2014_	no	no site-specific data	?	?												unknown	Mixed		n/a	?
					James_2014_	no	no site-specific data	?	?												unknown	Mixed		n/a	?
					James_2014_	no	no site-specific data	?	?												unknown	Mixed		n/a	?
Ling_2020	Scotland	1	1	1	Ling_2020	no	cannot say whether nymphal ticks only or nymphs plus adults tested to get prevalence rates	12	128	yes	0	128	0	128	5	128	7	128	0	128	unknown	?	unknown
Millins_2016	Scotland	25	25	30	Millins_2016_SW	yes		5	200	yes	2	200	0	200	1	200	2	200	0	200	5.7	Coniferous	unknown		0.45		0
					Millins_2016_GL	yes		0	200	yes	0	200	0	200	0	200	0	200	0	200	2.6	Deciduous	unknown		0.15		0
					Millins_2016_MCP	yes		0	200	yes	0	200	0	200	0	200	0	200	0	200	10.6	Deciduous	unknown		0.05		0
					Millins_2016_LK	yes		0	200	yes	0	200	0	200	0	200	0	200	0	200	2.1	Deciduous	unknown		0.05		0
					Millins_2016_HG	yes		12	200	yes	0	200	0	200	10	200	2	200	0	200	1.8	Coniferous	unknown		0		0
					Millins_2016_BR	yes		2	200	yes	0	200	0	200	0	200	2	200	0	200	1.5	Coniferous	unknown		0.1		0
					Millins_2016_CA	yes		7	200	yes	1	200	1	200	5	200	0	200	0	200	4.5	Deciduous	unknown		0		0
					Millins_2016_CG	yes		5	200	yes	1	200	0	200	5	200	0	200	0	200	2.2	Deciduous	unknown		0		0
					Millins_2016_CL	yes		2	200	yes	2	200	0	200	0	200	0	200	0	200	2.3	Coniferous	unknown		0.05		0
					Millins_2016_FF	yes		1	200	yes	0	200	0	200	1	200	0	200	0	200	11.5	Deciduous	unknown		0		0
					Millins_2016_GA	yes		0	200	yes	0	200	0	200	0	200	0	200	0	200	1.4	Coniferous	unknown		0		0
					Millins_2016_GF	yes		3	200	yes	1	200	0	200	2	200	0	200	0	200	6.4	Coniferous	unknown		0		0
					Millins_2016_IW	yes		8	200	yes	0	200	2	200	4	200	0	200	0	200	1.4	Deciduous	unknown		0		0
					Millins_2016_KN	yes		1	200	yes	1	200	0	200	0	200	0	200	0	200	2.8	Coniferous	unknown		0.1		0
					Millins_2016_LS	yes		10	200	yes	6	200	2	200	2	200	0	200	0	200	0.6	Deciduous	unknown		0		0
					Millins_2016_PC	yes		0	200	yes	0	200	0	200	0	200	0	200	0	200	0.6	Coniferous	unknown		0.05		0
					Millins_2016_PV	yes		1	200	yes	1	200	0	200	0	200	0	200	0	200	5.3	Deciduous	unknown		0.05		0
					Millins_2016_MF	yes		2	200	yes	2	200	0	200	0	200	0	200	0	200	2.6	Deciduous	unknown		0		0
					Millins_2016_DR_2007/8	no	n value not known	?	?	yes											unknown	Deciduous	unknown		0		0
					Millins_2016_DR_2012	yes		24	200	yes	16	200	2	200	2	200	0	200	0	200	unknown	Deciduous	unknown		0		0
					Millins_2016_DR_2013	yes		13	200	yes	1	200	0	200	13	200	0	200	0	200	unknown	Deciduous	unknown		0		0
					Millins_2016_FZ_2008	no	n value not known	?	?	yes											unknown	Coniferous	unknown		0.05		0
					Millins_2016_FZ_2012	yes		2	200		0	200	0	200	2	200	0	200	0	200	unknown	Coniferous	unknown		0.05		0
					Millins_2016_FZ_2013	yes		1	200		0	200	0	200	1	200	0	200	0	200	unknown	Coniferous	unknown		0.05		0
					Millins_2016_CR_2007/8	no		?	?	no											unknown	Deciduous	unknown		0.05		0
					Millins_2016_CR_2012	yes		2	200	yes	2	200	0	200	0	200	0	200	0	200	unknown	Deciduous	unknown		0.05		0
					Millins_2016_CR_2013	yes		14	200	yes	1	200	0	200	13	200	0	200	0	200	unknown	Deciduous	unknown		0.05		0
					Millins_2016_CB	no	island			excluded											3.5	Coniferous	unknown
					Millins_2016_COM_2007	no	n value not known	?	?	no											unknown	Coniferous	unknown		0		0
					Millins_2016_COM_2012	yes		1	200	yes	0	200	1	200	0	200	0	200	0	200	unknown	Coniferous	unknown		0		0
					Millins_2016_COM_2013	yes		10	200	yes	0	200	0	200	9	200	1	200	0	200	unknown	Coniferous	unknown		0		0
					Millins_2016_WB_2007/8	no	n value not known	?	?	yes											unknown	Coniferous	unknown		0		0
					Millins_2016_WB_2012	yes		8	200	yes	1	200	0	200	7	200	0	200	0	200	unknown	Coniferous	unknown		0		0
					Millins_20016_WB_2013	yes		7	200	yes	0	200	0	200	7	200	0	200	0	200	unknown	Coniferous	unknown		0		0
					Millins_2016_TB_2007/8	no	n value not known	?	?	yes											unknown	Deciduous	unknown		0		0
					Millins_2016_TB_2012	yes		0	200	yes	0	200	0	200	0	200	0	200	0	200	unknown	Deciduous	unknown		0		0
					Millins_2016_TB_2013	yes		1	200	yes	1	200	0	200	0	200	0	200	0	200	unknown	Deciduous	unknown		0		0
Millins_2018	Scotland	18	18	6	Millins_2018_BA_2013	yes		5.044	194	yes	1	194	1	194	1	194	2	194	0	194	2.8	Mixed	412	Loch lomond	17.3		0	bird rel abundance
					Millins_2018_BA_2015	yes		9	200	yes	1	200	0	200	0	200	8	200	0	200	9.1	Mixed	412	Loch lomond	17.3		0	bird rel abundance
					Millins_2018_BW_2013	yes		0	184	yes	0	184	0	184	0	184	0	184	0	184	1.3	Deciduous	1917.59	Loch lomond	5.9		0	bird rel abundance
					Millins_2018_MA_2011	yes		3.942	146	yes	4	146	0	146	0	146	0	146	0	146	3.5	Deciduous	404.68	Loch lomond	1.1		0	bird rel abundance
					Millins_2018_MA_2015	yes		4.048	184	yes	4	184	0	184	0	184	0	184	0	184	6.1	Deciduous	404.68	Loch lomond	1.1		0	bird rel abundance
					Millins_2018_KN_2011	yes		2.98	149	yes	0	149	0	149	3	149	0	149	0	149	7.6	Deciduous	268.33	Loch lomond	0.9		0	bird rel abundance
					Millins_2018_KN_2013	yes		1.97	197	yes	1	197	0	197	1	197	0	197	0	197	1.1	Deciduous	268.33	Loch lomond	0.9		0	bird rel abundance
					Millins_2018_LU_2011	yes		5.014	109	yes	2	109	0	109	3	109	0	109	0	109	3.8	Deciduous	1917.59	Loch lomond	unknown			bird rel abundance
					Millins_2018_LU_2013	yes		3.016	116	yes	3	116	0	116	0	116	0	116	0	116	1.6	Deciduous	1917.59	Loch lomond	unknown			bird rel abundance
					Millins_2018_SA_2013	yes		6.996	212	yes	0	212	1	212	1	212	5	212	0	212	4.5	Mixed	404.68	Loch lomond	8.7		0	bird rel abundance
					Millins_2018_SA_2015	yes		5	200	yes	3	200	2	200	0	200	0	200	0	200	7.5	Mixed	404.68	Loch lomond	8.7		0	bird rel abundance
					Millins_2018_BU	no	island	4.94	130												2.9			Loch lomond
					Millins_2018_BU	no	island	7.092	197												3.8			Loch lomond
					Millins_2018_BU	no	island	0	149												5.9			Loch lomond
					Millins_2018_CA	no	island	0	149												17.7			Loch lomond
					Millins_2018_CA	no	island	0	205												5.6			Loch lomond
					Millins_2018_CA	no	island	0	185												5.9			Loch lomond
					Millins_2018_CE	no	island	0	116												0.1			Loch lomond
					Millins_2018_CL	no	island	6.996	33												1.7			Loch lomond
					Millins_2018_CL	no	island	2.964	114												4.5			Loch lomond
					Millins_2018_CO	no	island	0	111												1.4			Loch lomond
					Millins_2018_CO	no	island	0	189												1.3			Loch lomond
					Millins_2018_CO	no	island	4.029	79												3.9			Loch lomond
					Millins_2018_CR	no	island	2.04	102												5.5			Loch lomond
					Millins_2018_CR	no	island	0	210												10.2			Loch lomond
					Millins_2018_CR	no	island	3	200												27.1			Loch lomond
					Millins_2018_FA	no	island	0	172												1.4			Loch lomond
					Millins_2018_FA	no	island	1.984	64												1.6			Loch lomond
					Millins_2018_LO	no	island	0	141												37.8			Loch lomond
					Millins_2018_LO	no	island	0	185												7.8			Loch lomond
					Millins_2018_LO	no	island	1	200												21.6			Loch lomond
					Millins_2018_MO	no	island	0	209												3.6			Loch lomond
					Millins_2018_MO	no	island	0	198												22.6			Loch lomond
					Millins_2018_MU	no	island	4.964	146												2.8			Loch lomond
					Millins_2018_MU	no	island	0	66												0.4			Loch lomond
					Millins_2018_MU	no	island	0	22												0.8			Loch lomond
					Millins_2018_TA	no	island	0.965	193												3.3			Loch lomond
					Millins_2018_TA	no	island	2.057	187												0.7			Loch lomond
					Millins_2018_TA	no	island	2.068	188												4.1			Loch lomond
					Millins_2018_TO	no	island	0	164												42.9			Loch lomond
					Millins_2018_TO	no	island	0	229												3.7			Loch lomond
					Millins_2018_TO	no	island	0	143												6.6			Loch lomond
